# Supplementary material for: Effect of Hypoxia on Gene Expression in Cell Populations Involved in Wound Healing
Source: Biomed Res Int. 2019 Aug 22;2019:2626374. doi: 10.1155/2019/2626374 (PMC6724439; doi:10.1155/2019/2626374)
Supplement: Supplementary Materials — Raw data (ΔΔCt) from RT-qPCR experiments are presented in Supplementary Table 1. [file 2626374.f1.xlsx]

## Sheet: Tabella sistemata
Class	Gene symbol	Name	HaCaT					HDF					HMEC-1					THP-1
			ΔΔCt					ΔΔCt					ΔΔCt					ΔΔCt
			Mean		St. Dev.		p value	Mean		St. Dev.		p value	Mean		St. Dev.		p value	Mean		St. Dev.		p value
			Normoxia	Hypoxia	Normoxia	Hypoxia		Normoxia	Hypoxia	Normoxia	Hypoxia		Normoxia	Hypoxia	Normoxia	Hypoxia		Normoxia	Hypoxia	Normoxia	Hypoxia
Angiogenesis	ADM	Adrenomedullin	-4.44089e-16	3.27395	1.27382	0.882529	0.0353626	0	0.189122	0.937237	0.725106	0.477084	-2.22045e-16	2.96141	0.97586	0.686879	0.00172024	4.44089e-16	3.61675	0.41539	0.905789	0.00294145
Angiogenesis	ANGPTL4	Angiopoietin like 4	0	4.17555	0.596538	0.869822	8.16489e-05	0	1.66626	1.51993	1.16774	0.0123477	-1.06581e-15	3.48395	0.821088	0.38881	0.000105243	-4.44089e-16	2.13924	0.402652	0.867184	0.0210014
Angiogenesis	CDH5	Cadherin 5	-4.44089e-16	-0.424686	1.03201	0.942755	0.39038						1.77636e-16	0.361019	0.463802	0.321926	0.0396117
Angiogenesis	COL18A1	Collagen type XVIII alpha 1 chain	8.88178e-16	-0.823461	0.605731	1.05115	0.0736924	-6.66134e-16	-0.398516	0.585839	0.310273	0.12049	0	-0.127641	0.523627	0.676377	0.679677	-4.44089e-16	0.742955	0.557713	0.456812	0.0751499
Angiogenesis	COL4A3	Collagen type IV alpha 3 chain	-1.33227e-15	0.212325	1.99656	1.7074	0.891186	-2.22045e-15	0.597218	0.951906	1.02082	0.548855	1.06581e-15	1.16339	1.45757	0.533928	0.0644689	4.44089e-16	1.68253	1.65428	0.972902	0.0404944
Angiogenesis	LECT1	Chondromodulin	-2.66454e-15	0.27575	2.31724	2.53974	0.895337	-1.77636e-15	0.71587	0.996377	0.841084	0.207669						1.33227e-15	0.609563	1.77511	2.2058	0.0890662
Angiogenesis	LEP	Leptin	0	-0.205056	0.737859	1.08532	0.57738	0	3.57599	0.500669	1.45209	0.00821301	-2.84217e-15	0.597806	0.401232	0.560336	0.108362	8.88178e-16	0.3337	0.258118	0.506225	0.186136
Angiogenesis	LOX	Lysyl oxidase	0	1.16624	0.72899	0.329573	0.0147435	0	0.388237	0.645445	0.419165	0.19195	3.33067e-16	2.13945	0.89555	0.581501	0.00544975	8.88178e-16	1.01481	0.503245	0.588006	0.100693
Angiogenesis	MMP2	Matrix metallopeptidase 2	-6.66134e-16	0.0470987	0.393952	0.504775	0.913923	0	0.0730927	0.491301	0.119644	0.751267	-3.55271e-16	0.453896	0.650284	0.609153	0.00247054	0	-0.127462	0.3166	0.0911157	0.354188
Angiogenesis	MMP9	Matrix metallopeptidase 9	4.44089e-16	1.376	0.224286	0.480735	0.00184957	8.88178e-16	0.258361	0.606232	1.02949	0.3744	-2.84217e-15	0.858304	2.18714	1.03819	0.298479	0	0.64426	0.529798	0.663409	0.0173259
Angiogenesis	NOS3	Nitric oxide synthase 3	4.44089e-16	0.523586	1.81473	2.15138	0.322656						0	-0.69188	0.312328	0.276536	0.00322783	-4.44089e-16	0.789555	0.591329	0.77972	0.112097
Angiogenesis	P4HA1	Prolyl 4-hydroxylase subunit alpha 1	0	3.56846	0.911617	0.524658	0.00505959	0	1.05265	0.319	0.452657	0.0651433	-4.44089e-16	1.38639	0.637179	0.514774	0.0170332	4.44089e-16	2.76108	0.316224	0.356223	0.00156554
Angiogenesis	PROK2	Prokineticin 2																0	0.763965	1.09687	0.991237	0.0330423
Angiogenesis	TIE1	Tyrosine kinase with immunoglobulin like and EGF like domains 1						8.88178e-16	0.925935	1.85803	0.33778	0.313235	-1.77636e-16	0.0692272	0.723488	0.679769	0.788321	0	0.694024	1.07437	0.951104	0.00482951
Angiogenesis	TIMP1	TIMP metallopeptidase inhibitor 1	-8.88178e-16	0.561636	1.53489	0.43193	0.575864	0	0.174132	0.662385	0.667301	0.57781	-5.32907e-16	-0.398638	2.13372	2.35466	0.320191	0	0.600041	1.75678	1.67735	0.00605177
Angiogenesis	VEGFA	Vascular endothelial growth factor A	8.88178e-16	1.93784	0.333888	0.454351	0.000120383	8.88178e-16	1.6275	0.132472	0.38415	0.00122002	3.55271e-16	2.70933	0.776943	0.422606	0.000938415	2.22045e-16	1.82193	1.03234	0.888821	0.000177701
Apoptosis/ cell cycle	BNIP3	BCL2 interacting protein 3	4.44089e-16	4.14042	0.454828	0.331861	0.000289292	4.44089e-16	2.38871	0.2388	0.270202	0.00225766	2.22045e-16	1.01727	0.308543	0.441047	0.0219566	2.22045e-16	3.78412	0.482974	0.425893	0.00350631
Apoptosis/ cell cycle	BNIP3L	BCL2 interacting protein 3 like	2.22045e-16	2.33243	1.17547	0.0120305	0.0287058	4.44089e-16	0.972612	0.419471	0.284059	0.0598072	3.33067e-16	0.49046	0.840476	0.195272	0.270573	-2.22045e-16	2.49979	0.286154	0.287051	0.00261479
Apoptosis/ cell cycle	CCNG2	Cyclin G2	-4.44089e-16	1.9912	2.26721	0.562901	0.135392	4.44089e-16	0.400048	0.4272	0.722723	0.286889	0	0.288016	0.315328	0.608444	0.562936	2.22045e-16	0.910273	0.576478	0.489073	0.037856
Apoptosis/ cell cycle	DDIT4	DNA damage inducible transcript 4	-5.55112e-16	1.05611	0.729465	0.72886	0.0231141	-8.88178e-16	0.802301	0.995429	0.606057	0.0655462	2.22045e-16	0.975635	0.648839	0.479664	0.0110855	4.44089e-16	2.70252	0.197505	0.477594	0.00349198
Apoptosis/ cell cycle	IGFBP3	Insulin like growth factor binding protein 3	2.22045e-16	2.61921	0.350328	0.648258	0.00118159	0	0.307068	0.698109	0.649811	0.339935	-4.44089e-16	1.42469	0.921662	0.568209	0.00633192	-5.55112e-16	-0.296124	1.34429	1.58342	0.200124
Apoptosis/ cell cycle	MXI1	MAX interactor 1, dimerization protein	2.22045e-16	1.79655	0.651213	0.547186	0.000969287	-6.66134e-16	1.09577	0.354481	0.369661	0.038032	4.44089e-16	0.730244	0.990074	0.550202	0.0633674	6.66134e-16	1.61143	0.69737	0.182252	0.0227865
Apoptosis/ cell cycle	NDRG1	N-myc downstream regulated 1	0	4.03055	0.170447	0.426504	0.000273051	6.66134e-16	1.37443	0.568662	0.384498	0.0526707	-2.22045e-16	2.14168	0.551432	0.540611	0.0026676	-2.22045e-16	2.25638	0.545798	0.581391	0.0156435
Apoptosis/ cell cycle	S1PR1	Sphingosine-1-phosphate receptor 1						-4.44089e-16	-0.146631	1.13379	0.850946	0.61308	1.77636e-16	-0.200328	0.407097	0.183266	0.191193	0	-0.843557	0.554128	0.320216	0.111905
Apoptosis/ cell cycle	SPHK1	Sphingosine kinase 1	4.44089e-16	-0.513258	0.664597	0.50012	0.392863	-8.88178e-16	-0.289975	0.455224	0.353287	0.0466407	1.06581e-15	0.261094	0.745324	0.655895	0.158539	4.44089e-16	0.3081	0.616748	0.347508	0.125341
Coagulation	PLAU	Plasminogen activator, urokinase	2.22045e-16	0.550503	2.06175	0.233333	0.636956	-4.44089e-16	-0.514848	0.854052	0.805574	0.00750452	3.55271e-16	-0.0749636	0.982203	0.814753	0.622453	0	-0.816281	0.687305	0.561465	0.0365086
Coagulation	PTGS1	Prostaglandin-endoperoxide synthase 1	4.44089e-16	0.656805	0.640011	0.769469	0.2501	-4.44089e-16	-0.0661238	0.745229	0.48227	0.740051	3.55271e-16	1.58153	1.17324	1.10986	0.00314957	-1.11022e-16	0.874763	0.644786	0.286063	0.020547
Coagulation	SERPINE1	Serpin family E member 1	-4.44089e-16	3.19334	0.415897	0.485629	0.000375682	-3.33067e-16	-0.29469	0.590464	0.544781	0.102621	-2.66454e-16	0.497888	0.771767	0.500242	0.0366291	-4.44089e-16	1.16233	0.869718	0.548479	0.012292
Coagulation	THBS2	Thrombospondin 2	0	-0.4206	1.79993	1.48906	0.812912	2.22045e-16	0.205918	0.522394	0.874129	0.476124						8.88178e-16	0.260319	0.380392	0.573487	0.455891
Cytokines/ chemokines	CCL11	C-C motif chemokine ligand 11						1.33227e-15	2.39677	0.530238	5.63867	0.492669
Cytokines/ chemokines	CCL2	C-C motif chemokine ligand 2	-4.44089e-16	-0.458141	0.999605	1.83864	0.607508	-6.66134e-16	-0.329085	0.64478	0.476005	0.540779	-2.30926e-15	-1.28194	0.93603	0.83154	0.00148298	0	-1.72005	0.754658	0.928316	0.00297234
Cytokines/ chemokines	CXCL1	C-X-C motif chemokine ligand 1	-4.44089e-16	0.167143	0.722489	0.501951	0.712727	-1.33227e-15	0.053775	0.474665	1.16051	0.886413	0	0.55041	0.799313	0.378399	0.248941	-2.22045e-15	0.227105	0.737969	0.834871	0.673294
Cytokines/ chemokines	CXCL10	C-X-C motif chemokine ligand 10						1.33227e-15	-0.143504	1.37313	2.15975	0.880878						0	-1.10959	1.71271	2.12884	0.175962
Cytokines/ chemokines	CXCL5	C-X-C motif chemokine ligand 5	1.77636e-15	-0.372119	0.390925	0.901263	0.542713	1.77636e-15	-0.616544	0.339296	0.947423	0.350474	-3.55271e-16	0.148702	1.0652	0.426238	0.803778	1.77636e-15	-0.355702	1.02718	0.782121	0.688076
Cytokines/ chemokines	CXCL6	C-X-C motif chemokine ligand 6	-8.88178e-16	-0.484686	0.465477	1.07695	0.404953	-1.33227e-15	0.845724	1.20314	0.787866	0.120141	2.13163e-15	2.47791	0.941556	0.611338	0.00279169	4.44089e-16	1.38901	1.00411	0.783982	0.0454141
Cytokines/ chemokines	CXCL8	C-X-C motif chemokine ligand 8	4.44089e-16	-0.550698	0.347906	0.8623	0.389847	0	-0.857269	1.64085	2.43396	0.587383	-8.88178e-16	0.80795	1.72092	1.24082	0.031548	4.44089e-16	0.738972	0.919806	1.30531	0.0397291
Cytokines/ chemokines	CXCL9	C-X-C motif chemokine ligand 9
Cytokines/ chemokines	IFNA1	Interferon alpha 1	-8.88178e-16	0.223338	0.690125	0.279262	0.552269	8.88178e-16	0.671647	1.21291	1.32057	0.0196328	7.10543e-16	-0.294736	1.33444	0.621532	0.508424
Cytokines/ chemokines	IFNG	Interferon gamma
Cytokines/ chemokines	MIF	Macrophage migration inhibitory factor	-2.22045e-16	2.1526	0.457665	0.558439	0.0017423	3.33067e-16	1.85217	0.463605	0.396658	0.0133067	-2.22045e-16	0.454181	0.860612	0.204886	0.270738	0	1.87919	0.183157	0.387719	0.00301398
Cytokines/ chemokines	TNF	Tumor necrosis factor	0	1.53762	1.28758	1.34522	0.247953											1.33227e-15	-0.526836	0.727325	0.690955	0.00949231
Glycolytic metabolism	ALDOA	Aldolase, fructose-bisphosphate A	-5.55112e-17	1.3838	0.60886	0.2296	0.0057305	-5.55112e-16	1.16726	0.404327	0.224387	0.0201309	-1.11022e-16	0.678087	0.989251	0.204178	0.226412	0	1.13945	0.385564	0.279192	0.0117368
Glycolytic metabolism	ENO1	Enolase 1	-4.44089e-16	2.22111	1.23783	0.490198	0.0232553	4.44089e-16	1.29767	0.223918	0.504865	0.0238571	0	1.65886	1.82506	0.920116	0.160653	0	1.44947	0.775061	0.909518	0.0184479
Glycolytic metabolism	GPI	Glucose-6-phosphate isomerase	0	2.56332	0.293236	0.0804305	0.000214717	0	1.31772	0.344113	0.402315	0.025478	0	0.573639	1.05736	0.360429	0.225761	-2.22045e-16	1.40315	0.295655	0.372567	0.00937562
Glycolytic metabolism	HK2	Hexokinase 2	0	2.07043	0.241824	0.299413	0.00196091	8.88178e-16	1.70234	0.692647	0.762299	0.00384133	4.44089e-16	2.13851	0.536438	0.512231	0.000662141	0	2.87809	0.314737	0.706385	0.00208629
Glycolytic metabolism	LDHA	Lactate dehydrogenase A	2.22045e-16	2.83711	0.250104	0.363456	0.000598067	1.11022e-16	1.03306	0.461689	0.455417	0.0795844	1.11022e-16	1.17893	0.634434	0.378396	0.0148209	1.11022e-16	2.00782	0.126696	0.446603	0.00572784
Glycolytic metabolism	PDK1	Pyruvate dehydrogenase kinase 1	-4.44089e-16	3.40953	0.655595	0.437605	0.000126385	-1.33227e-15	2.78899	0.752238	0.516922	0.00621656	2.22045e-16	1.41534	1.21048	0.423094	0.0524326	-1.11022e-15	2.16469	0.379481	0.417438	0.00756949
Glycolytic metabolism	PFKFB3	6-phosphofructo-2-kinase/fructose-2,6-biphosphatase 3	2.22045e-16	2.25316	0.600354	0.808145	0.00129361	-6.66134e-16	0.640681	0.70556	0.58744	0.062384	0	-0.508174	1.01255	0.291046	0.280493	0	-0.0454505	0.406698	0.48994	0.85135
Glycolytic metabolism	PFKFB4	6-phosphofructo-2-kinase/fructose-2,6-biphosphatase 4	8.88178e-16	2.7963	0.421594	0.561346	0.000109506	-4.44089e-16	1.56341	0.374237	0.735733	0.032481	-4.44089e-16	0.689159	1.19132	0.555784	0.222973	0	1.76988	0.192336	0.590821	0.0122634
Glycolytic metabolism	PFKP	Phosphofructokinase, platelet	6.66134e-16	1.8679	0.526715	0.80825	0.00239977	0	0.99056	0.335609	0.267579	0.0286006	2.22045e-16	0.373267	1.22287	0.640468	0.396384	0	0.35076	0.929489	0.761491	0.383509
Glycolytic metabolism	PGAM1	Phosphoglycerate mutase 1	0	1.58984	0.949845	0.40501	0.0185724	-1.11022e-16	1.52809	0.385899	0.309076	0.0054464	0	-0.062985	0.856132	0.467672	0.843236	1.11022e-16	0.868867	0.16899	0.509165	0.0744435
Glycolytic metabolism	PGK1	Phosphoglycerate kinase 1	4.44089e-16	1.90037	0.384392	0.278218	0.0022393	-3.33067e-16	1.83408	0.516128	0.480345	0.0190207	1.11022e-16	0.486194	0.329505	0.51267	0.0969045	1.11022e-16	1.06603	0.321808	0.893422	0.0788558
Glycolytic metabolism	SLC2A3	Solute carrier family 2 member 3	1.33227e-15	3.19453	0.896431	0.884023	2.8105e-05	2.22045e-16	0.63942	0.337782	0.260414	0.0775799	0	1.56797	1.00421	0.590161	0.0135779	-4.44089e-16	2.21726	0.759316	0.758034	0.00477018
Glycolytic metabolism	TPI1	Triosephosphate isomerase 1	4.44089e-16	1.65472	0.260564	0.278664	0.000638102	2.22045e-16	1.87664	0.445808	0.516331	0.0219337	1.66533e-16	0.869254	0.515844	0.390124	0.020179	-3.33067e-16	1.40812	0.245406	0.339295	0.00859232
Growth Factors/ GF receptors	EGF	Epidermal growth factor						8.88178e-16	0.544251	2.2837	0.852492	0.557816						4.44089e-16	-1.01639	1.90419	1.35827	0.0599408
Growth Factors/ GF receptors	ERBB2	Erb-b2 receptor tyrosine kinase 2	4.44089e-16	-0.175755	0.632995	0.296751	0.633819	-2.22045e-16	-0.270236	0.3304	0.345018	0.29961	0	-0.0398252	0.355543	0.275799	0.549735	-4.44089e-16	0.236432	0.556025	0.681884	0.590539
Growth Factors/ GF receptors	FGF1	Fibroblast growth factor 1	-4.44089e-16	0.466721	0.489154	0.274562	0.252326	4.44089e-16	-0.254576	0.255778	0.146874	0.161374	7.10543e-16	0.088613	1.43963	1.29554	0.506807	4.44089e-16	1.94047	1.90339	0.824827	0.0553478
Growth Factors/ GF receptors	FIGF	Vascular endothelial growth factor D	0	-0.986374	1.59386	2.06452	0.510153	0	-0.620308	1.56103	1.27423	0.659684	7.10543e-16	-1.34451	0.292278	0.658832	0.0160541	-4.44089e-16	-0.527223	0.50826	0.22761	0.0976804
Growth Factors/ GF receptors	FLT1	Fms related tyrosine kinase 1	8.88178e-16	1.1668	0.787879	0.632806	0.00292992	2.22045e-16	-0.578128	0.575111	0.60938	0.00203354	-7.10543e-16	0.338518	0.608739	0.674036	0.075258	-4.44089e-16	1.6052	0.591445	0.649825	0.000247721
Growth Factors/ GF receptors	HGF	Hepatocyte growth factor						4.44089e-16	0.181187	1.2528	1.15035	0.304136	1.06581e-15	0.154384	1.18056	0.97674	0.736536	4.44089e-16	-0.44171	1.507	1.60177	0.0382602
Growth Factors/ GF receptors	IGF1	Insulin like growth factor 1	0	0.638962	1.85833	0.379398	0.553079	0	0.608036	1.58821	2.04582	0.303638	1.42109e-15	0.633662	0.944329	1.24905	0.237735	0	-0.180242	0.710764	1.02435	0.586162
Growth Factors/ GF receptors	KDR	Kinase insert domain receptor	-2.66454e-15	2.3222	1.51517	1.9776	0.259004						1.77636e-15	-0.344828	0.395207	0.98393	0.445198	8.88178e-16	-0.294577	1.40506	1.30929	0.013768
Growth Factors/ GF receptors	PDGFA	Platelet derived growth factor subunit A	-2.22045e-16	-0.0687693	0.442549	0.265072	0.843176	-2.22045e-16	-0.389554	0.616057	0.986039	0.128406	1.59872e-15	-0.654867	0.318245	0.407172	0.000538127	1.11022e-16	-0.216323	0.647518	0.507684	0.367392
Growth Factors/ GF receptors	PGF	Placental growth factor	4.44089e-16	3.2184	1.19949	0.969369	0.000886401	-6.66134e-16	0.344719	0.748436	0.429894	0.175075	-2.22045e-16	0.356682	1.07438	0.514156	0.575359	4.44089e-16	-0.154615	1.13404	0.463046	0.713754
Growth Factors/ GF receptors	TYMP	Thymidine phosphorylase	0	0.0991077	0.365449	0.344826	0.702674	4.44089e-16	-0.343176	0.371876	0.404868	0.00900962	0	0.127228	0.449881	0.268305	0.509852	2.22045e-16	-0.355176	0.584607	0.396132	0.142396
Growth Factors/ GF receptors	VEGFB	Vascular endothelial growth factor B	-2.22045e-16	-0.255577	0.42246	0.572699	0.443615	0	0.300513	0.414229	0.230147	0.158031	-3.55271e-16	0.586509	0.268371	0.220828	0.0010688	1.11022e-15	0.864132	0.360638	0.312154	0.000627087
Non glycolytic metabolism	CA9	Carbonic anhydrase 9	8.88178e-16	7.3924	0.784673	0.58711	0.000487526	0	3.65423	0.549533	1.08211	0.0172806	4.44089e-16	2.60537	1.02159	0.287623	0.00660715	-8.88178e-16	-0.926815	0.32587	1.96983	0.436963
Non glycolytic metabolism	ERO1L	Endoplasmic reticulum oxidoreductase 1 alpha	0	2.03854	0.442383	0.633399	0.000379391	-4.44089e-16	0.903111	0.586674	0.731057	0.143308	0	0.244068	0.824824	0.355614	0.574267	4.44089e-16	1.38417	0.385886	0.50611	0.0405294
Non glycolytic metabolism	GBE1	1,4-alpha-glucan branching enzyme 1	-4.44089e-16	1.96083	0.400248	0.313353	0.0109317	-4.44089e-16	0.430508	0.452607	0.77313	0.367738	-1.11022e-16	0.108551	0.686481	0.501957	0.689012	-4.44089e-16	1.80233	0.27227	0.46369	0.0141949
Non glycolytic metabolism	GYS1	Glycogen synthase 1	8.88178e-16	0.819236	0.618892	0.957576	0.0213974	4.44089e-16	1.54369	0.505658	0.617569	0.025675	4.44089e-16	-0.235229	1.13801	0.644278	0.5905	8.88178e-16	0.660105	0.725788	0.411002	0.110831
Non glycolytic metabolism	SLC16A3	Solute carrier family 16 member 3	8.88178e-16	0.303039	0.835874	1.16966	0.369978	4.44089e-16	1.0528	0.497341	0.154798	0.0286345	-4.44089e-16	0.597513	0.642381	0.307431	0.0784124	4.44089e-16	1.36358	0.279505	0.436643	0.00151146
Transcription/ signalling factors	ANKRD37	Ankyrin repeat domain 37	0	1.99669	0.381489	0.518938	0.00561188	-2.22045e-16	1.57171	0.568687	0.327908	0.0299403	2.22045e-16	1.94416	1.21833	0.599512	0.0140668	8.88178e-16	2.6558	0.0764418	0.402606	0.000766671
Transcription/ signalling factors	BHLHE40	Basic helix-loop-helix family member e40	4.44089e-16	1.97462	0.428707	0.417171	0.0046329	0	1.33889	0.438678	0.413282	0.0381215	-4.44089e-16	1.57567	0.994337	0.368357	0.0236826	4.44089e-16	1.47197	0.382391	0.665632	0.0209538
Transcription/ signalling factors	EGLN1	Egl-9 family hypoxia inducible factor 1	0	1.56122	0.415529	0.466308	0.000636987	-2.22045e-16	0.944726	0.358262	0.403159	0.084612	0	0.378011	0.593586	0.477496	0.0552054	0	0.772636	0.688389	0.358951	0.0960587
Transcription/ signalling factors	HIF3A	Hypoxia inducible factor 3 subunit alpha						-8.88178e-16	1.90974	1.46236	0.826727	0.0339009	-2.22045e-16	-0.0161375	0.958653	0.23574	0.967334
Transcription/ signalling factors	HNF4A	Hepatocyte nuclear factor 4 alpha	-8.88178e-16	0.609891	0.932028	0.527164	0.172795
Transcription/ signalling factors	ID1	Inhibitor of DNA binding 1, HLH protein	0	0.114112	1.50999	1.9049	0.938085	4.44089e-16	0.206017	0.859263	0.506586	0.716409	0	-0.210874	3.02284	2.53366	0.826339	0	-1.54468	2.32149	4.88926	0.323006
note:
NE=ND=not detected/ not expressed
